# Supplementary material for: Polarization vision mitigates visual noise from flickering light underwater
Source: Sci Adv. 2022 Sep 9;8(36):eabq2770. doi: 10.1126/sciadv.abq2770 (PMC9462692; doi:10.1126/sciadv.abq2770)
Supplement: Supplementary file 2 — Movies S1 to S4 [file sciadv.abq2770_movies_s1_to_s4.zip]

Archive with 4 entries (4 files):
- sciadv.abq2770_movie_s1.avi
- sciadv.abq2770_movie_s2.avi
- sciadv.abq2770_movie_s4.avi
- sciadv.abq2770_movie_s3.mp4
